# Supplementary material for: An Efficient Approach to the Accurate Prediction of Mutational Effects in Antigen Binding to the MHC1
Source: Molecules. 2024 Feb 16;29(4):881. doi: 10.3390/molecules29040881 (PMC10892774; doi:10.3390/molecules29040881)
Supplement: Supplementary file 1 [file molecules-29-00881-s001.zip]

Archive with 1 entries (1 files):
- molecules-2817304-supplementary.pdf
